# Supplementary material for: Thalamo-hippocampal pathway regulates incidental memory capacity in mice
Source: Nat Commun. 2022 Jul 20;13:4194. doi: 10.1038/s41467-022-31781-8 (PMC9300669; doi:10.1038/s41467-022-31781-8)
Supplement: Supplementary file 3 — Source Data [file 41467_2022_31781_MOESM3_ESM.xlsx]

## Sheet: Figure 1
Fig. 1a								Fig. 1b										Fig. 1c														Fig. 1d
3-IOT				3-DOT				4-IOT					4-DOT					6-IOT							6-DOT							9-IOT										9-DOT
1 min delay				1 min delay				1 min delay					1 min delay					1 min delay							1 min delay							1 min delay										1 min delay
New	F1	F2		New	F1	F2		New	F1	F2	F3		New	F1	F2	F3		New	F1	F2	F3	F4	F5		New	F1	F2	F3	F4	F5		New	F1	F2	F3	F4	F5	F6	F7	F8		New	F1	F2	F3	F4	F5	F6	F7
39	19	17		38	18	10		19	10	11	21		31	24	14	29		21	11	9	10	9	6		42	5	9	1	10	19		25	6	4	10	6	5	6	14	8		0	6	3	0	0	5	3	0
58	21	10		46	26	35		60	11	22	29		26	3	4	5		17	0	2	0	2	3		27	11	20	6	19	10		17	5	4	10	9	2	3	7	1		0	8	1	5	4	1	2	10
22	18	16		31	28	22		30	8	9	18		43	14	8	20		76	9	15	12	11	5		20	20	16	10	14	32		44	16	8	20	6	17	15	16	4		1	6	0	1	2	5	0	4
11	9	8		52	12	10		45	8	6	5		36	11	5	41		38	19	12	12	16	23		35	21	19	2	18	20		6	7	2	9	15	4	5	3	5		1	8	3	8	5	4	6	10
35	6	9		39	16	15		49	10	14	3		39	18	9	31		56	44	9	17	1	11		46	13	42	2	14	21		25	7	8	11	7	7	13	3	1		9	2	5	5	2	2	4	2
17	6	9		46	22	14		28	15	17	3		19	12	7	9		44	15	26	31	16	10		15	12	12	1	7	7		34	4	5	2	6	10	12	5	11		4	3	9	1	5	6	9	4
17.6	2.5	4		22	10	7		36	17	23	26		22	2	12	5		26	5	9	23	6	8		50	21	21	8	8	24		12	9	5	1	1	1	0	3	0		20	28	22	2	1	0	11	12
				6	6	0		18	2	3	7		4	0	0	2		38	14	1	5	24	24		17	17	17	7	10	13		3	3	1	1	1	1	1	3	0		18	6	27	16	9	10	14	27
				42	8	23												16	2	9	1	1	2		12	13	8	15	11	11		8	1	0	2	1	1	2	1	2		0	1	1	4	0	1	1	2
				20	15	11												59	4	5	1	1	4		2	1	4	3	8	0												13	10	1	9	3	29	20	10
				13	8	9												29	6	2	2	9	7		27	3	8	11	16	19												15	11	2	0	4	22	20	32
				21	14	12												21	1	1	0	2	6		18	5	11	5	4	7												15	12	11	24	8	12	28	5
				20	7	0												17	6	8	2	5	6		11	6	0	12	7	9
				42	40	7												19	4	12	12	6	1		28	7	10	9	11	9
				36	4	6												14	5	12	17	3	26		1	0	0	0	0	5
																		47	0	9	2	3	3		68	12	12	15	22	25
																		62	10	14	13	6	20		28	12	9	17	19	16
																		10	9	6	3	16	19		32	14	13	21	28	13
Fig. 1e				Fig. 1f					Fig. 1g							Fig. 1h
3-IOT				4-DOT					6-DOT							6-DOT
24 h delay				24 h delay					24 h delay							1 h delay
New	F1	F2		New	F1	F2	F3		New	F1	F2	F3	F4	F5		New	F1	F2	F3	F4	F5
27	9	16		3.5	4.9	2.8	1.8		6.9	3.1	3.6	6.6	2.4	7.8		3.9	5.9	8.3	2.7	1.7	5
26	19	14		17.5	0.2	3.3	3.3		4.5	5.3	5.6	3.4	5.6	3.8		3.8	6.7	3.3	13.3	2.1	6.2
26	13	6		7.6	3	5.1	3.7		6	3.9	9.5	6.7	9.9	8		5.5	8.8	13.2	13	4.9	5.1
31	20	22		18.7	3.4	3.9	8.8		0.5	4.9	1.9	6.5	3.8	5.9		5.5	5.5	7.9	11.5	3.6	1.2
9	2.6	3.2		1.9	1.8	3.2	3.2		7.5	11.4	13.7	4.4	2.3	1.7		13.4	15.2	13	6.3	6.8	8.6
8.7	3.2	3.1		7	1.2	1.7	2.8		6.2	19.3	4.6	4.9	6.5	5		0	1.6	1.3	1.6	2.2	5.4
6	5.1	4		9.6	2.5	6	3.1		7.5	11.9	8.1	7.7	6.7	7.3		6.4	9.1	2.8	4	3.8	4.1
				5.5	3.8	2.7	2.1		12	11	7	3	7	9		10	2.2	11.5	7.5	6.5	2
				8.3	2.6	2.9	4.1		8	12	8	14	12	15		8.5	1.5	3.3	5.3	3.3	4.1
				6.5	2	3.3	7.8		13	4	6	11	14	10		5.7	4.2	3	4.9	4.7	6.1
				9.2	4.1	3.5	6.5		10	16	15	9	12	12
				6.2	2.1	2.2	2.1		18	5	9	20	12	18
				5.2	1.7	2.5	3.6
				8.6	5.6	3.1	2.7
Fig. 1i'
6-DOT/IOT
1 min delay
6-IOT					6-DOT
Males		Females	interference		Males		Females	interference
control	interference	control	interference		control	interference	control	interference
17.6	48.1	31	42.7		22.1	20	17.9	31.8
40.5	27	59.4	29		44.3	24.1	37.9	39.2
37	42.4	70.8	36.4		25.6	16.2	33.3	23.9
37.9	42.1	40.6	43.9		33.8	20	30.4	22.2
61.6	40.2	31.7	56.1		28.3	34.4	48.8	51.1
46.6	31.2	31.8	60.2		23.8	16	27.8	29.3
37.4	42.2		33.1		32.9	0	29	33.6
	12.9
[truncated: 1 more columns]

## Sheet: Figure 2
Fig. 2a										Fig. 2c																						Fig. 2c'
6-DOT/IOT										c-Fos expression (% on naive mice)																						c-Fos expression (% on naive mice)
New % exploration
6-IOT					6-DOT					Prelimbic cortex (PL)		Infralimbic cortex (IL)		Anterior cingulate cortex (ACC)		Entorhinal cortex (ENT)		Perirhinal cortex (PER)		Dentate gyrus (DG)		Ventral hippocampus (vHP)			Dorsal hippocampus (dHP)			Ventral Midline thalamus (VMT)				Males			Females
1 min delay		24 h delay	interference		1 min delay		24 h delay	interference		males	females	males	females	males	females	males	females	males	females	males	females	males	females		males	females		males	females			% c-Fos cells in VMT	% c-Fos cells in dHP		% c-Fos cells in VMT	% c-Fos cells in dHP
males	females	males	females		males	females	males	females		257.192	30.333	146.645	23.43	1970.59	270.827	356.981	718.655	578.53	593.28	861.194	413.644	1449.1	2690.06		7480.06	931.313		523.059	392.504			553.1	7480.06		713.4	931.313
27.273	40.58	31.776	16.279		33.766	44.156	25	20.301		219.254	120.925	300.653	232.865	1224.86	660.177	474.401	726.815	362.022	587.355	863.245	349.231	1121.53	632.962		2649.9	921.537		257.969	460.929			139.2	812.5		405.7	921.537
30.769	31.818	40.449	52.113		28.302	20.988	31.343	28.708		180.277	151.806	165.041	236.216	878.008	665.603	453.941	583.553	644.469	556.495	625.781	375.549	1297.14	2225.55		812.5	2989.1		258.531	571.154			316.7	3029.81		796.9	2989.1
23.729	18.182	60.256	19.298		20.37	24.444	36.232	22.697		336.969	94.517	153.986	170.936	633.909	925.498	294.581	386.723	415.396	480.96	601.177	402.732	850.982	1257.17		3029.81	1018.7		140.91	610.814			185.2	2434.51		557.6	1018.7
50	70.833	31.25	36.709		32.895	37.838	27.273	15.957		183.215	149.54	136.343	221.667	1519.28	573.38	241.977	0	85.246	0	867.555	406.349	586.556			2434.51	635.175		328.757	1088.88			195.4	1155.53		1175.3	635.175
24	59.375	52.083	24.615		22.078	32.143	27.458	13.636		169.425	42.404	187.111	20.865	940.37	48.404	179.33		357.386	13.842	748.602	131.212	219.641			9979.7	0		78.273	698.019			154.8	474.138		299.7	0
17.647	35.849	28.395	19.643		23.81	36	29.333	2.128		203.555		212.783		1003.67	34.202	428.328		837.646		1110.86	0				1155.53	163.366		247.442	197.247			4.8	0		84.9	163.366
55.263	30.986	35.577	44.156		44.262	29.032	45.128	18.293		224.074		255.627		571.546	177.168	184.392		351.353		322.696	73.39							111.161	368.791			80.7	25.862		135	442.702
40.496	33.766	32.609	40.625		25.641	48.837	42.636	13.333		172.394		148.564		2058.25						374.104								100.448	200.973			202.4	0		0	0
61.628	31.667				42.623	27.778	46.552	15.244						763.345						533.042								160.053							146.5	0
37.864	38.636				38.182	33.333	37.091	31.395																				114.318							0	0
46.591	35.185				30.357	27.723	36.842	27.536																											33.9	232.946
37.037	49.6				32.456	26.446	22.368	33.621
36	52.727				26.667	30.435	32.432	24.49
17.593	15.873				45.714	37.879	34.021	11.594
37.363	51.613						39.474	22.414
							22.581	26.437
							31.111	13.514
							44.231	21.951
							25.882	19.753
								24.272
Fig. 2d							Fig. 2e
c-Fos expression (% on naive mice) in dHP							c-Fos expression (% on naive mice) in VMT
6-IOT		3-DOT		6-DOT			6-IOT		3-DOT		6-DOT
males	females	males	females	males	females		males	females	males	females	males	females
122.17	88.874	65.768	96.511	2434.51	931.313		169.909	268.002	96.645	167.623	523.059	557.6
64.615	81.678	97.823	92.756	3029.81	2989.1		52.761	255.009	145.279	351.322	257.969	392.504
78.178	114.416	90.142	90.703	1155.53	921.537		84.247	241.722	79.166	169.92	258.531	460.929
104.101	91.126	79.249	82.201	2649.9	163.366		87.38	188.061	115.471	132.138	140.91	571.154
70.803	105.402	87.157	88.439	812.5	1018.7		68.616	93.569	102.128	42.703	59.661	610.814
		80.386	100.598	7480.06	635.175			148.559	102.59	135.284	328.757	1088.88
					88.295					261.754	43.089	698.019
					91.254						78.273	197.247
					82.507						247.442	368.791
											111.161	200.973
											100.448
											160.053
											114.318

## Sheet: Figure 3
Fig. 3b			Fig. 3b'			Fig. 3c			Fig. 3c'			Fig. 3d'			Fig. 3d'
6-DOT	Females		P-S845/GluR1	Females		6-DOT	Females		P-S845/GluR1	Females		6-DOT	Males		Males
New % exploration						New % exploration						New % exploration			S845		GluR1
Control	CNO		Control	CNO		Control	CNO		Control	CNO		Control	CNO		Control	CNO	Control	CNO
4.265	38.689		0.522	1.191		9.657	24.615		0.648	1.175		37.7	41.993		93.092	60.465	97.953	81.433
30.485	17.429		0.969	1.211		11.433	19.182		0.743	1.235		36.887	23.145		112.738	23.181	95.478	40.083
13.648	16.346		1.027	1.238		34.199	35.513		0.85	1.387		34.739	21.961		94.171	58.958	106.569	59.896
24.015	24.848		1.179	1.263		20.347	33.237		1.311	1.112		30.712	18.799			62.397		72.744
14.176	22.241		1.322	1.308		15.968	21.696		1.175	1.541		27.557	17.63			52.669		46.521
28.697	35.447			1.336		18.762	23.237		1.102			21.975	17.381
15.648	16.866			1.641		21.491	41.577					20.375	16.169
14.474	56.154					19.919	27.114					18.561	15.531
10.574	16.088					16.771	25.957					17.698	12.219
24.927	26.05					21.765	38.877					16.129	12.136
19.163	41.056					31.9	30.033					15.405	12.048
28.739	57.292					19.429	25.313					27.3859	9.524
													14.2857
													20

## Sheet: Figure 3 gels
	Figure 3b'													Figure 3c'												Figure 3d'
	Activatory DREADDs in the dHP of female mice													Inhibitory DREADDs in the VMT of female mice												Activatory DREADDs in the VMT of male mice
	Western blot analysis of p-S845 and GluR1													Western blot analysis of p-S845 and GluR1												Western blot analysis of p-S845 and GluR1
		n of mice													n of mice												n of mice
	Vehicle	5												Vehicle	6											Vehicle	3
	CNO	7												CNO	5											CNO	5
	p-S845													p-S845												p-S845
Gel 1													Gel 1
Gel 2
																										GluR1
													Gel 2													β-actin
	GluR1
Gel 1
														GluR1
													Gel 1
Gel 2
													Gel 2
	β-actin
Gel 1
Gel 2
														β-actin
													Gel 1
													Gel 2

## Sheet: Figure 4
Fig. 4b'						Fig. 4b''			Fig. 4c'			Fig. 4d'			Fig. 4f'								Fig. 4g'
EPSC frequency	Females		EPSC amplitute	Females		Firing frequency	Females		6-DOT	Females		Females			Females			Females					Females
									New % exploration			c-Fos cells % on Light OFF			c-Fos cells (stratum oriens)			% c-Fos/GAD+ cells on total c-Fos cells (stratum oriens)					p-EIF2α/EIF2α mean intensity
Baseline	Light ON		Baseline	Light ON		Baseline	Light ON		Light OFF	Light ON		Light OFF	Light ON		Light OFF	Light ON		Light OFF	Light ON				Light OFF	Light ON
1.28333	1.77222		17.53	17.34		2.29444	5.98667		18.293	43.885		150.932	111.998		6.8	4.7		35.29	42.55				0.47	0.29
0.394444	0.477778		17.57	18.38		2.10556	10.6017		2.128	42.442		67.5036	18.5624		4.7	16.9		51.06	65.09				0.76	0.79
0.441489	0.467033		13.5	13.56		14.0179	14.0018		15.244	44.444		119.914	307.847		3.2	3.5		100	77.14				0.94	0.16
0.195876	0.23913		16.32	16.11		2.61333	2.835		13.333	34.74		82.402	290.254		2.4	14.9		100	36.24				0.61	0.4
1.23784	1.49727		14.85	15.83		1.54497	3.48667		22.697	15.909		93.8276	138.629		2.4	8		75	6.25				0.49	0.28
1.08743	1.29091		16.05	17.22		0.655556	0.79		28.708	50		57.9221	101.446		2.6	10		100	55				0.49	0.35
0.326733	0.663102		16.44	17.74		6.21429	15.6393		13.636	43.218		143.819	217.759			6.8			35.29				0.44	0.35
0.704918	0.722826		20.23	22.4		7.49444	6.15556		15.957	23.552		114.296	240.273			8.3			34.94				0.57	0.38
0.716577	1.01622		18.14	19.03		18.7056	27.5889		30.838	14.861		69.3833	268.135										0.51
						20.4611	30.3833		27.247	31.206			277.911
									11.574	19.469
									16.058	29.032
									25.066	26.843
										8.032

## Sheet: Figure S1
Fig. S1c
6-DOT	estrous
1 h delay
New	F1	F2	F3	F4	F5
14.6	10.1	12.6	7.4	2.9	3.9
9.1	11.5	11.4	18.2	2.7	23
14.6	8.1	0.2	15.8	14.6	9.9
19.7	6.7	7.3	9.5	16.7	12.6
7.6	5.1	5.6	1.9	7.3	2.8
7	9.2	0.3	16.2	9.8	3.4
6.2	13.2	1.4	4	1.6	6.2
17.4	7.1	9.6	3.1	9.2	10.6
8.6	10.4	7.6	4.2	5.4	5.2

## Sheet: Figure S3
Fig. S3b
6-DOT	Males
New % exploration
Control	CNO
27.79	37.06
37.73	34.15
38.19	14.26
21.99	36.96
17.22	33.03
54.91	17.63
25.37	23.38
29.57	22.27
15.77	38.21
19.4	20.07
8.54	38.99
35.77	22.85
24.64	20.12
27.87	20.13

## Sheet: Figure S6
Fig. S6a'			Fig. S6a'			Fig. S6b'
6-DOT	Females		P-S845/GluR1	Females		6-DOT	Females
New % exploration						New % exploration
Control	CNO		Control	CNO		Control	CNO
15.372	13.601		0.928	0.801		13.469	12.698
19.43	31.099		1.025	1.814		15.951	4.374
19.962	21.825		0.85	1.183		16.782	23.796
19.643	17.551		1.319			19.286	35.258
14.663	21.296					11.538	9.786
10.215	20.776					16.611	17.857
10.714	17.426					28.061	31.386
19.632	17.143					12.668	15.73
20.645						20.546	15.41
						10.73	22.708
						12.8	14.984
						4.28	18.901

## Sheet: Figure S6 gels
	Figure S6
	Vehicle vs CNO administration in female mice (no DREADDs)
	Western blot analysis of p-S845 and GluR1
		n of mice
	Vehicle (Veh)	4
	CNO	3
	p-S845
	GluR1
	β-actin

## Sheet: Figure S7
Fig. S7b			Fig. S7b'
8-DOT	Males		8-DOT
New % exploration			24 h delay	Males
			Control									CNO
Control	CNO		New	F1	F2	F3	F4	F5	F6	F7		New	F1	F2	F3	F4	F5	F6	F7
22.517	19.468		17	8.8	2	6.5	18	14.9	3.1	5.2		20.5	9.5	11.3	5.4	21.8	12.5	16.6	7.7
14.729	17.149		9.5	4.9	9.5	8.9	8	6.6	9	8.1		16	5.9	5.3	12	10.5	8.8	13.9	20.9
22.081	12.16		19.1	13.5	2.9	12.1	12	3	6	17.9		13.4	19.6	15.7	22.5	16.1	8.6	9.2	5.1
28.667	11.356		25.8	2.3	11	3.7	12.2	15.9	4.6	14.5		10.8	16.7	10.9	10.3	18.6	13.5	4.5	9.8
27.521	13.561		29.2	9.1	4	20.7	17	3.7	15.3	7.1		17.1	11.4	13.7	7.9	24.5	27.5	17.2	6.8
13.516	11.361		12.8	8.6	16	6.2	5.9	16.4	26.1	2.7		11.6	8.6	6.8	12.9	30.9	12.8	13.1	5.4
10.847	11.631		3.2	2	4.5	4.8	2.8	4.6	4.6	3		8.2	5.5	28.1	9.2	3.1	5.1	7.6	3.7
17.45	18.454		15.6	7.4	19	9.3	7.4	7.6	9.3	13.8		11.7	6.8	5.7	8.7	11.1	11.3	4.2	3.9
31.411	24.345		20.7	2.1	4.6	3.7	9.3	8.1	11.4	6		19.5	7.1	11.8	11.8	2.5	6.2	10.8	10.4
20.764	11.985		12.5	4.3	3.5	12.3	8	6.2	8.7	4.7		9.6	28.8	20.6	8.8	3.9	3.8	2.1	2.5
9.17	20.32		6.3	5	3.4	3	18.5	11.8	8.2	12.5		12.7	4.3	1.5	3.1	20.7	5.9	8.9	5.4
9.631	10.85		6	11.2	4.2	14.3	10.2	7.8	6.1	2.5		7.4	11.4	11.2	13.2	11.5	3.1	2.4	8
10.495	15.505		7	5.9	14.2	6.3	8.3	4.2	5.9	14.9		10.9	5.4	6.2	13.3	5.8	6.4	12.2	10.1
22.811	16.393		21.1	9.5	8.1	15.6	12.4	8.3	3.3	14.2		11	9.8	11.6	8.4	12.2	6.2	2.3	5.6
23.327	10.464		12.9	0.6	12	15.3	0.6	1.6	5.5	6.8		8.8	9.1	3.1	17.1	13.5	10.6	12.6	9.3
16.292	28.07		17.4	12.3	6.3	2.5	23.9	19.4	13.7	11.3		30.4	5.5	13.9	16.1	1.3	2.5	31.8	6.8
8.283	23.207		5.5	7	6.4	9.8	13.8	15.6	6.3	2		23.3	1.6	14.5	5.2	29.5	8.4	13.7	4.2
20.874	9.18		19.1	2.9	9.8	20.4	6.7	4	7.8	20.8		4.7	1.2	4.9	5.9	16.9	4.1	5.6	7.9
13.029	10.922		8	6.7	11.2	8	9.1	5.1	7.1	6.2		7.7	4.8	6.5	12.2	4.8	9.3	14.6	10.6
19.777			23.1	16.2	10.6	6.1	18.3	27.4	7.9	7.2

[truncated: 2 more sheets: Figure S8, Figure S9]
